# Supplementary material for: Nutritional Status and Habits among People on Vegan, Lacto/Ovo-Vegetarian, Pescatarian and Traditional Diets
Source: Nutrients. 2022 Nov 1;14(21):4591. doi: 10.3390/nu14214591 (PMC9657343; doi:10.3390/nu14214591)
Supplement: Supplementary file 1 [file nutrients-14-04591-s001.zip]

Archive with 4 entries (4 files):
- suppl 1.pdf
- suppl 2.pdf
- suppl 3.pdf
- table S1(2).xlsx
