# Supplementary material for: Nutritional Status and Habits among People on Vegan, Lacto/Ovo-Vegetarian, Pescatarian and Traditional Diets
Source: Nutrients. 2022 Nov 1;14(21):4591. doi: 10.3390/nu14214591 (PMC9657343; doi:10.3390/nu14214591)
Supplement: Supplementary file 1 [file nutrients-14-04591-s001.zip › table S1(2).xlsx]

## Sheet: Arkusz1
		Sugar	Sugar substitute (xylitol, erythritol, etc.)	Sweets	Savoury snacks	Milk and natural milk beverages ( kefir, buttermilk) / natural plant-based beverages	Natural cottage cheese/ tofu / tempeh	Natural yoghurt, / natural plant-based yoghurt	Sweetened milk beverages / sweetened plant yoghurts	Cheese (hard cheese, blue cheese, processed cheese)/ plant-based cheese	Eggs and egg dishes/ egg substitutes	Wholemeal cereals (wholemeal wheat or rye bread, seeded loafs, pumpernickel)	Coarse groats (buckwheat groats, barley), brown rice, wholemeal pasta	Fine groats (semolina, milled barley), white rice, pasta	Breakfast cereals (muesli, cornflakes, oat flakes)	Vegetable based oil (olive oil, rapeseed oil)	Butter, margarine/ plant-based margarine	Cream (single, double, sour)/ plant-based cream	Mayonnaise and salad dressings/ plant-based dressings	Fruits (raw)	Processed fruit (dried, boiled)	Vegetables (raw)	Legumes (green peas, beans, lentils)	Nuts and seeds	*Poultry	*Red meat	*Cured meats (ham, cold meat)	*Sausages	*Fish	Fruit juices and nectars	Vegetable juices	Beer	Wine and cocktails	Vodka	Energy drinks	Fast food food	Instant soups/meals eg. amino/knor meals
Mean	OMN	3.00	2.07	3.44	2.86	4.02	3.00	3.21	2.05	3.56	3.60	3.91	3.02	3.35	3.14	4.19	3.30	2.42	2.63	4.44	2.88	4.58	3.12	3.51	3.51	2.63	2.98	2.28	2.67	3.05	2.19	2.21	2.42	1.63	1.44	2.26	1.51
	PESCA	2.18	2.54	3.79	2.64	4.29	3.36	3.25	2.00	3.32	3.57	3.61	2.21	3.04	2.71	4.29	2.79	2.11	2.29	4.43	2.68	4.64	3.46	3.50	1.04	1.00	1.04	1.00	2.64	2.50	2.18	1.96	2.50	1.57	1.36	1.96	1.18
	VEGAN	2.64	2.11	3.19	2.53	4.26	3.75	2.83	1.94	2.25	1.13	3.60	2.34	3.19	3.06	4.43	1.77	1.87	2.74	4.75	3.36	4.74	4.25	4.34	1.00	1.00	1.00	1.00	1.00	2.58	2.21	2.04	1.96	1.30	1.38	2.11	1.58
	VEGE	2.75	2.17	3.33	2.96	4.25	3.65	3.00	2.06	3.25	3.19	3.90	2.62	3.13	3.21	4.48	2.69	2.10	2.73	4.42	2.96	4.63	3.81	3.83	1.00	1.00	1.00	1.00	1.00	2.52	2.17	2.21	2.38	1.44	1.67	2.19	1.48
Median	OMN	3	2	3	3	4	3	3	2	4	4	4	3	3	3	4	4	2	3	5	3	5	3	4	4	3	3	2	3	3	2	2	3	1	1	2	1
	PESCA	1.00	2.50	4.00	3.00	5.00	4.00	3.00	1.00	3.00	4.00	4.00	2.00	3.00	3.00	4.00	3.00	2.00	2.00	5.00	3.00	5.00	4.00	4.00	1.00	1.00	1.00	1.00	3.00	2.00	2.00	2.00	3.00	1.00	1.00	2.00	1.00
	VEGAN	2	2	3	3	5	4	3	2	2	1	4	2	3	3	5	1	2	3	5	3	5	4	5	1	1	1	1	1	3	2	2	2	1	1	2	1
	VEGE	3.00	2.00	3.00	3.00	4.00	4.00	3.00	2.00	3.00	3.00	4.00	2.50	3.00	3.00	5.00	2.50	2.00	3.00	5.00	3.00	5.00	4.00	4.00	1.00	1.00	1.00	1.00	1.00	2.00	2.00	2.00	2.00	1.00	1.00	2.00	1.00
Standard deviation	OMN	1.51	1.22	1.03	0.774	1.18	0.900	0.965	0.950	1.01	0.760	1.02	1.22	0.870	1.17	0.932	1.60	0.906	1.00	0.934	1.14	0.698	0.762	0.935	0.768	0.900	0.913	1.10	0.837	1.21	1.07	1.04	0.852	0.725	0.881	0.848	0.631
	PESCA	1.56	1.32	0.995	0.911	1.01	0.989	1.11	1.31	1.28	0.879	1.13	1.20	0.962	1.36	0.659	1.50	0.875	1.08	0.742	1.12	0.621	0.637	1.07	0.189	0.00	0.189	0.00	1.06	1.14	1.09	1.04	0.962	0.879	0.826	0.793	0.476
	VEGAN	1.39	1.35	0.900	0.890	1.06	1.02	1.14	0.989	0.998	0.520	1.29	1.13	1.04	1.45	0.866	1.22	0.900	1.02	0.515	1.19	0.593	0.782	0.831	0.00	0.00	0.00	0.00	0.00	1.28	1.31	0.999	0.898	0.575	0.790	0.824	0.865
	VEGE	1.53	1.29	1.08	0.862	0.837	0.738	1.12	0.938	1.05	1.24	1.03	1.25	0.886	1.05	0.610	1.34	0.891	1.22	0.723	1.22	0.561	0.687	0.985	0.00	0.00	0.00	0.00	0.00	1.16	1.22	1.04	0.911	0.669	0.944	0.817	0.671
Minimum	OMN	1	1	1	1	1	1	1	1	1	1	1	1	1	1	1	1	1	1	1	1	2	2	2	2	1	1	1	1	1	1	1	1	1	1	1	1
	PESCA	1	1	1	1	2	1	1	1	1	1	1	1	1	1	3	1	1	1	3	1	3	2	1	1	1	1	1	1	1	1	1	1	1	1	1	1
	VEGAN	1	1	2	1	1	1	1	1	1	1	1	1	1	1	1	1	1	1	3	1	3	2	2	1	1	1	1	1	1	1	1	1	1	1	1	1
	VEGE	1	1	1	1	2	1	1	1	1	1	1	1	1	1	3	1	1	1	3	1	3	2	1	1	1	1	1	1	1	1	1	1	1	1	1	1
Maximum	OMN	5	5	5	5	5	5	5	4	5	5	5	5	5	5	5	5	4	5	5	5	5	5	5	5	5	5	5	4	5	5	4	4	3	5	5	3
	PESCA	5	5	5	4	5	5	5	5	5	5	5	5	5	5	5	5	4	5	5	5	5	4	5	2	1	2	1	5	5	4	4	4	4	4	3	3
	VEGAN	5	5	5	5	5	5	5	5	5	4	5	5	5	5	5	5	4	5	5	5	5	5	5	1	1	1	1	1	5	5	4	4	3	4	4	4
	VEGE	5	5	5	5	5	5	5	4	5	5	5	5	4	5	5	5	4	5	5	5	5	5	5	1	1	1	1	1	5	4	4	4	3	4	4	3
Mean values calculated according to:
1- Never or almost never, 2- Once a month or less, 3- Several times a month, 4- Several times a week, 5- Daily
